# Supplementary material for: Medial Pedicle Pivot Point Using Preoperative Computed Tomography Morphometric Measurements for Cervical Pedicle Screw Insertion: A Novel Technique and Case Series
Source: J Clin Med. 2022 Jan 13;11(2):396. doi: 10.3390/jcm11020396 (PMC8779533; doi:10.3390/jcm11020396)
Supplement: Supplementary file 1 [file jcm-11-00396-s001.zip]

Archive with 1 entries (1 files):
- jcm-1513481-supply.file.mp4
